# Supplementary material for: αvβ3 integrin-targeted magnetic resonance imaging in a pancreatic cancer mouse model using RGD-modified liposomes encapsulated with Fe-deferoxamine
Source: PLoS One. 2024 Sep 24;19(9):e0310984. doi: 10.1371/journal.pone.0310984 (PMC11421790; doi:10.1371/journal.pone.0310984)
Supplement: S1 File — (XLSX) [file pone.0310984.s001.xlsx]

## Sheet: S1
Inhibition of 125I-echstatin binding
SH-RGD-liposome							RKG-liposome
Lipid concentration	1	2	3	Ave	SD		Lipid concentration	1	2	3	Ave	SD
-8	107.1	110.3	114.9	110.767	3.92088		-6	80.8	86.2	94.2	87.0667	6.74191
-7	103	97.5	97.8	99.4333	3.09246		-5	85.9	90.8	85.3	87.3333	3.01717
-6	80.5	75.6	73.1	76.4	3.76431		-4	92.7	104.9	96.2	97.9333	6.28198
-5	37.3	44.8	39.8	40.6333	3.81881		-3	104.9	98.6	97.5	100.333	3.99291
-4	22.8	26.6	17.7	22.3667	4.4658
-3			13.7	13.7
H-RGD-liposome							NT-liposome
Lipid concentration	1	2	3	Ave	SD		Lipid concentration	1	2	3	Ave	SD
-8	98.4	111.1	104.9	104.8	6.35059		-8	101.2	94.8	104.1	100.033	4.7585
-7	95.9	110.2	105.6	103.9	7.3		-6	110	95.1	99.7	101.6	7.62955
-6	79.7	97.2	84.7	87.2	9.01388		-4	118.3	93.5	102	104.6	12.6028
-5	56	66.8	48.7	57.1667	9.10622
-4	33.1	38.9	26.7	32.9	6.10246
-3	12.5	14.3	11.8	12.8667	1.2897
M-RGD-liposome
Lipid concentration	1	2	3	Ave	SD
-8	97.8		95.3	96.55	1.76777
-7	100.2	104.9	98.5	101.2	3.31512
-6	111.8	86.6	89.9	96.1	13.6963
-5	66.4	66.1	62.8	65.1	1.9975
-4	37.6	40.6	41.5	39.9	2.04206
-3	13	12.8	16.1	13.9667	1.85023
L-RGD-liposome
Lipid concentration	1	2	3	Ave	SD
-8	100.8	113.7	102.8	105.767	6.94286
-7	107.2	110.9	114.5	110.867	3.65011
-6	92.5	105.5	105	101	7.36546
-5	76.1	76.3	65.9	72.7667	5.94755
-4	51.6	48.6	35.2	45.1333	8.73232
-3	21	19.2	11.9	17.3667	4.81906

## Sheet: S2
Biodistribution data
111In-NT-liposome
	1	2	3	4	Ave	SD
Blood	11.4773	13.2904	11.5622	19.7659	14.0239	3.91806
Tumor	2.32986	2.40477	3.42602	3.04425	2.80123	0.525609
Heart	3.58594	2.97683	4.56807	5.95679	4.27191	1.30055
Lung	5.91972	7.52969	8.22243	11.0836	8.18887	2.15749
Liver	43.8162	41.6339	36.7108	46.418	42.1447	4.11678
Stomach	1.92697	2.29802	2.02564	2.31312	2.14094	0.19442
Pancreas	1.46829	1.77002	1.95834	1.85378	1.76261	0.210792
Spleen	138.63	186.092	147.358	209.585	170.416	33.2763
Kidney	8.60011	8.09648	9.23595	11.4041	9.33416	1.4566
Intestine	2.66701	2.5859	3.15479	2.93261	2.83508	0.259531
Muscle	1.08796	0.507299	0.510006	0.571661	0.669231	0.280729
111In-L-RGD-liposome
	1	2	3		Ave	SD
Blood	5.29223	5.5368	6.52559		5.78488	0.653034
Tumor	2.48976	1.91369	2.24083		2.21476	0.28892
Heart	2.13055	2.02054	2.13097		2.09402	0.0636328
Lung	4.69267	4.44343	5.22579		4.7873	0.399673
Liver	47.9995	51.8166	40.798		46.8714	5.59529
Stomach	1.91366	1.35043	1.3837		1.54927	0.316012
Pancreas	0.812783	0.808629	0.920851		0.847421	0.0636264
Spleen	319.864	282.93	298.066		300.287	18.5671
Kidney	6.72754	6.20653	8.8603		7.26479	1.40609
Intestine	4.04705	4.90508	4.39637		4.4495	0.431474
Muscle	0.305503	0.565178	0.347198		0.40596	0.139454
111In-M-RGD-liposome
	1	2	3	4	Ave	SD
Blood	4.43289	5.1041	6.16662	4.76747	5.11777	0.751012
Tumor	2.03229	2.42004	2.61174	2.00913	2.2683	0.296561
Heart	2.26062	2.18359	2.73147	1.94545	2.28028	0.329351
Lung	4.02443	4.94035	4.87934	4.99342	4.70939	0.45901
Liver	51.6291	50.1201	49.0261	47.9075	49.6707	1.58761
Stomach	3.8624	3.5525	3.94968	2.50487	3.46736	0.66391
Pancreas	1.52376	0.977996	0.858165	0.922914	1.07071	0.305979
Spleen	402.458	438.207	404.601	370.431	403.924	27.6871
Kidney	6.66499	6.2031	7.10956	7.09181	6.76737	0.428658
Intestine	5.45301	5.39097	6.05933	5.31686	5.55504	0.340765
Muscle	0.342301	0.700613	0.401044	0.349719	0.448419	0.170146
111In-H-RGD-liposome
	1	2	3	4	Ave	SD
Blood	0.427923	0.370841	0.422605	0.412019	0.408347	0.0258631
Tumor	1.35456	1.21428	1.48307	2.00888	1.5152	0.346945
Heart	1.01683	0.898609	1.09243	0.990905	0.999693	0.0799762
Lung	2.70683	3.07605	3.73836	2.97594	3.1243	0.438057
Liver	45.2044	43.3099	50.8089	42.0556	45.3447	3.86592
Stomach	1.00101	0.662329	1.26132	1.389	1.07842	0.320956
Pancreas	0.732848	0.518444	0.626494	0.469519	0.586826	0.117378
Spleen	390.04	379.791	409.298	386.1	391.307	12.7151
Kidney	5.0652	4.6768	5.61149	5.01672	5.09255	0.386715
Intestine	3.55624	3.00563	4.10758	3.02193	3.42284	0.523279
Muscle	0.205827	0.201072	0.168323	0.18331	0.189633	0.017197

## Sheet: S3
Tumor to normal tissue ratios
24 h	111In-NT-liposome
111In-NT-liposome	1	2	3	4	Ave	SD
Blood	0.202997	0.18094	0.296313	0.154015	0.208567	0.061832
Tumor	1	1	1	1	1	0
Heart	0.649721	0.80783	0.749995	0.511055	0.67965	0.129998
Lung	0.393576	0.319372	0.416668	0.274662	0.35107	0.0657087
Liver	0.0531735	0.0577599	0.0933247	0.0655833	0.0674604	0.017988
Stomach	1.20908	1.04645	1.69133	1.31608	1.31573	0.273837
Pancreas	1.58678	1.35861	1.74945	1.64218	1.58426	0.164892
Spleen	0.0168063	0.0129225	0.0232496	0.0145251	0.0168759	0.00453815
Kidney	0.270911	0.297014	0.370945	0.266943	0.301453	0.0482098
Intestine	0.873587	0.929955	1.08597	1.03807	0.981896	0.0973246
Muscle	2.1415	4.74034	6.71762	5.32527	4.73118	1.91532
24 h	111In-L-liposome
111In-L-liposome	1	2	3		Ave	SD
Blood	0.470455	0.34563	0.343391		0.344511	0.00158288
Tumor	1	1	1		1	0
Heart	1.1686	0.947114	1.05155		0.999334	0.0738507
Lung	0.530563	0.430677	0.428803		0.42974	0.00132572
Liver	0.0518704	0.0369319	0.0549251		0.0459285	0.0127231
Stomach	1.30105	1.41709	1.61944		1.51827	0.143086
Pancreas	3.06325	2.36658	2.43344		2.40001	0.0472741
Spleen	0.00778379	0.00676382	0.00751791		0.00714086	0.000533224
Kidney	0.370084	0.308334	0.252907		0.280621	0.0391927
Intestine	0.615203	0.390144	0.509701		0.449922	0.0845397
Muscle	8.14969	3.38599	6.45405		4.92002	2.16945
24 h	111In-M-liposome
111In-M-liposome	1	2	3	4	Ave	SD
Blood	0.458457	0.474137	0.423528	0.421426	0.444387	0.0261108
Tumor	1	1	1	1	1	0
Heart	0.898997	1.10829	0.956168	1.03274	0.999047	0.0911354
Lung	0.504988	0.489852	0.535265	0.402356	0.483115	0.057054
Liver	0.0393633	0.0482849	0.0532724	0.0419378	0.0457146	0.0062804
Stomach	0.526173	0.681222	0.661253	0.802092	0.667685	0.113012
Pancreas	1.33373	2.47449	3.0434	2.17694	2.25714	0.712872
Spleen	0.0050497	0.0055226	0.0064551	0.00542377	0.00561279	0.000597334
Kidney	0.30492	0.390134	0.367356	0.283303	0.336428	0.050517
Intestine	0.372692	0.448906	0.431028	0.37788	0.407627	0.0381094
Muscle	5.93714	3.45418	6.51236	5.74499	5.41217	1.34543
24 h	111In-H-liposome
111In-H-liposome	1	2	3	4	Ave	SD
Blood	3.16544	3.27439	3.50935	4.87571	3.70622	0.792755
Tumor	1	1	1	1	1	0
Heart	1.33214	1.35129	1.35759	2.02732	1.51709	0.34033
Lung	0.500424	0.394753	0.396717	0.675042	0.491734	0.131796
Liver	0.0299653	0.028037	0.0291891	0.0477673	0.0337397	0.00938524
Stomach	1.3532	1.83335	1.1758	1.44628	1.45216	0.277792
Pancreas	1.84836	2.34216	2.36725	4.2786	2.70909	1.07327
Spleen	0.00347288	0.00319723	0.00362344	0.00520302	0.00387414	0.000903323
Kidney	0.267426	0.259639	0.264291	0.400437	0.297948	0.0684009
Intestine	0.380898	0.404002	0.361057	0.664769	0.452682	0.142477
Muscle	6.58107	6.03902	8.81085	10.959	8.09748	2.25342

## Sheet: S4
Tumor to muscle signal ratios
H-RGD-liposome					RKG-liposome
T/M	0	4	24		T/M	0	4	24
1	1	1.136	1.324		1	1	1.03	1.08
2	1	1.361	1.541		2	1	1.09	1.05
3	1	1.44	1.29		3	1	1.12	1.12
Ave.	1	1.31233	1.385		Ave.	1	1.08	1.08333
SD	0	0.157735	0.136165		SD	0	0.0458258	0.0351188
